# Supplementary material for: Interaction between ZMIZ2 and AR promotes prostate cancer proliferation in vitro and in vivo
Source: Cancer Biol Ther. 2025 Dec 23;27(1):2604936. doi: 10.1080/15384047.2025.2604936 (PMC12758332; doi:10.1080/15384047.2025.2604936)
Supplement: supplementary material — KCBT_S_2025_0764.R1_Source_Files. [file KCBT_A_2604936_SM6362.zip]

Archive with 128 entries (116 files):
- 校稿可编辑图片/
- 校稿可编辑图片/Figure 1/
- 校稿可编辑图片/Figure 1/Figure 1.jpg
- 校稿可编辑图片/Figure 1/Figure 1a.jpg
- 校稿可编辑图片/Figure 1/Figure 1b.jpg
- 校稿可编辑图片/Figure 1/Figure 1c.jpg
- 校稿可编辑图片/Figure 1/Figure 1d.jpg
- 校稿可编辑图片/Figure 1/Figure 1e.jpg
- 校稿可编辑图片/Figure 1/Figure 1f.jpg
- 校稿可编辑图片/Figure 1/Figure 1g.jpg
- 校稿可编辑图片/Figure 1/Figure 1h.jpg
- 校稿可编辑图片/Figure 1/Figure 1i.jpg
- 校稿可编辑图片/Figure 1/Figure 1j.jpg
- 校稿可编辑图片/Figure 1/Figure Legend.docx
- 校稿可编辑图片/Figure 2/
- 校稿可编辑图片/Figure 2/Figure 2.jpg
- 校稿可编辑图片/Figure 2/Figure 2a.jpg
- 校稿可编辑图片/Figure 2/Figure 2b.jpg
- 校稿可编辑图片/Figure 2/Figure 2c.jpg
- 校稿可编辑图片/Figure 2/Figure 2d.jpg
- 校稿可编辑图片/Figure 2/Figure 2e.jpg
- 校稿可编辑图片/Figure 2/Figure 2f.jpg
- 校稿可编辑图片/Figure 2/Figure 2g.jpg
- 校稿可编辑图片/Figure 2/Figure 2h.jpg
- 校稿可编辑图片/Figure 2/Figure 2i.jpg
- 校稿可编辑图片/Figure 2/Figure 2j.jpg
- 校稿可编辑图片/Figure 2/Figure 2k.jpg
- 校稿可编辑图片/Figure 2/Figure 2l.jpg
- 校稿可编辑图片/Figure 2/Figure 2m.jpg
- 校稿可编辑图片/Figure 2/Figure 2n.jpg
- 校稿可编辑图片/Figure 2/Figure 2o.jpg
- 校稿可编辑图片/Figure 2/Figure 2p.jpg
- 校稿可编辑图片/Figure 2/Figure Legend.docx
- 校稿可编辑图片/Figure 3/
- 校稿可编辑图片/Figure 3/Figure 3 Schematic diagram of AR binding to the PSA promoter.jpg
- 校稿可编辑图片/Figure 3/Figure 3.jpg
- 校稿可编辑图片/Figure 3/Figure 3a.jpg
- 校稿可编辑图片/Figure 3/Figure 3b.jpg
- 校稿可编辑图片/Figure 3/Figure 3c.jpg
- 校稿可编辑图片/Figure 3/Figure 3d.jpg
- 校稿可编辑图片/Figure 3/Figure 3e.jpg
- 校稿可编辑图片/Figure 3/Figure 3f.jpg
- 校稿可编辑图片/Figure 3/Figure 3g.jpg
- 校稿可编辑图片/Figure 3/Figure 3h.jpg
- 校稿可编辑图片/Figure 3/Figure Legend.docx
- 校稿可编辑图片/Figure 4/
- 校稿可编辑图片/Figure 4/Figure 4.jpg
- 校稿可编辑图片/Figure 4/Figure 4a.jpg
- 校稿可编辑图片/Figure 4/Figure 4b.jpg
- 校稿可编辑图片/Figure 4/Figure 4c.jpg
- 校稿可编辑图片/Figure 4/Figure 4d.jpg
- 校稿可编辑图片/Figure 4/Figure 4e.jpg
- 校稿可编辑图片/Figure 4/Figure 4f.jpg
- 校稿可编辑图片/Figure 4/Figure 4g.jpg
- 校稿可编辑图片/Figure 4/Figure 4h.jpg
- 校稿可编辑图片/Figure 4/Figure 4i.jpg
- 校稿可编辑图片/Figure 4/Figure 4j.jpg
- 校稿可编辑图片/Figure 4/Figure Legend.docx
- 校稿可编辑图片/Figure 5/
- 校稿可编辑图片/Figure 5/Figure 5.jpg
- 校稿可编辑图片/Figure 5/Figure 5a.jpg
- 校稿可编辑图片/Figure 5/Figure 5b.jpg
- 校稿可编辑图片/Figure 5/Figure 5c.jpg
- 校稿可编辑图片/Figure 5/Figure 5d.jpg
- 校稿可编辑图片/Figure 5/Figure 5e.jpg
- 校稿可编辑图片/Figure 5/Figure 5f.jpg
- 校稿可编辑图片/Figure 5/Figure 5g.jpg
- 校稿可编辑图片/Figure 5/Figure 5h.jpg
- 校稿可编辑图片/Figure 5/Figure 5i.jpg
- 校稿可编辑图片/Figure 5/Figure Legend.docx
- 校稿可编辑图片/Figure 6/
- 校稿可编辑图片/Figure 6/Figure 6.jpg
- 校稿可编辑图片/Figure 6/Figure 6a.jpg
- 校稿可编辑图片/Figure 6/Figure 6b.jpg
- 校稿可编辑图片/Figure 6/Figure 6c.jpg
- 校稿可编辑图片/Figure 6/Figure 6d.jpg
- 校稿可编辑图片/Figure 6/Figure 6e.jpg
- 校稿可编辑图片/Figure 6/Figure 6f.jpg
- 校稿可编辑图片/Figure 6/Figure 6g.jpg
- 校稿可编辑图片/Figure 6/Figure 6h.jpg
- 校稿可编辑图片/Figure 6/Figure 6i.jpg
- 校稿可编辑图片/Figure 6/Figure 6j.jpg
- 校稿可编辑图片/Figure 6/Figure 6k.jpg
- 校稿可编辑图片/Figure 6/Figure 6l.jpg
- 校稿可编辑图片/Figure 6/Figure 6m.jpg
- 校稿可编辑图片/Figure 6/Figure 6n.jpg
- 校稿可编辑图片/Figure 6/Figure Legend.docx
- 校稿可编辑图片/Figure 7/
- 校稿可编辑图片/Figure 7/Figure 7.jpg
- 校稿可编辑图片/Figure 7/Figure 7a.jpg
- 校稿可编辑图片/Figure 7/Figure 7b.jpg
- 校稿可编辑图片/Figure 7/Figure 7c.jpg
- 校稿可编辑图片/Figure 7/Figure 7d.jpg
- 校稿可编辑图片/Figure 7/Figure 7e.jpg
- 校稿可编辑图片/Figure 7/Figure 7f.jpg
- 校稿可编辑图片/Figure 7/Figure 7g.jpg
- 校稿可编辑图片/Figure 7/Figure 7h.jpg
- 校稿可编辑图片/Figure 7/Figure Legend.docx
- 校稿可编辑图片/Figure Legend/
- 校稿可编辑图片/Figure Legend/Figure 8.jpg
- 校稿可编辑图片/Figure Legend/Figure 8a.jpg
- 校稿可编辑图片/Figure Legend/Figure 8b.jpg
- 校稿可编辑图片/Figure Legend/Figure 8c.jpg
- 校稿可编辑图片/Figure Legend/Figure 8d.jpg
- 校稿可编辑图片/Figure Legend/Figure 8e.jpg
- 校稿可编辑图片/Figure Legend/Figure 8f.jpg
- 校稿可编辑图片/Figure Legend/Figure 8g.jpg
- 校稿可编辑图片/Figure Legend/Figure 8图注.docx
- 校稿可编辑图片/main document.docx
- 校稿可编辑图片/Supplementary Data/
- 校稿可编辑图片/Supplementary Data/Supplementary Data.docx
- 校稿可编辑图片/Supplementary Data/Supplementary Figure 1/
- 校稿可编辑图片/Supplementary Data/Supplementary Figure 1/Figure Legend.docx
- 校稿可编辑图片/Supplementary Data/Supplementary Figure 1/Figure S1.jpg
- 校稿可编辑图片/Supplementary Data/Supplementary Figure 1/Figure S1a.jpg
- 校稿可编辑图片/Supplementary Data/Supplementary Figure 1/Figure S1b.jpg
- 校稿可编辑图片/Supplementary Data/Supplementary Figure 1/Figure S1c.jpg
- 校稿可编辑图片/Supplementary Data/Supplementary Figure 2/
- 校稿可编辑图片/Supplementary Data/Supplementary Figure 2/Figure Legend.docx
- 校稿可编辑图片/Supplementary Data/Supplementary Figure 2/Figure S2.jpg
- 校稿可编辑图片/Supplementary Data/Supplementary Figure 2/Figure S2a.jpg
- 校稿可编辑图片/Supplementary Data/Supplementary Figure 2/Figure S2b.jpg
- 校稿可编辑图片/Supplementary Data/Supplementary Figure 2/Figure S2c.jpg
- 校稿可编辑图片/Supplementary Data/Supplementary Figure 2/Figure S2d.jpg
- 校稿可编辑图片/Supplementary Data/Supplementary Figure 2/Figure S2e.jpg
- 校稿可编辑图片/Supplementary Data/Supplementary Figure 2/Figure S2f.jpg
- 校稿可编辑图片/Supplementary Data/Supplementary Figure 2/Figure S2g.jpg
- 校稿可编辑图片/Supplementary Data/Supplementary Figure 2/Figure S2h.jpg
